# Supplementary material for: Differences in glycosyltransferase family 61 accompany variation in seed coat mucilage composition in Plantago spp
Source: J Exp Bot. 2016 Nov 17;67(22):6481–95. doi: 10.1093/jxb/erw424 (PMC5181589; doi:10.1093/jxb/erw424)
Supplement: Supplementary Data [file supp_erw424_supplementary_tables_S1_S4.xlsx]

## Sheet: ST1_plantgrowth
Table S1 Location from which Plantago seeds were obtained
Species	Location
P. ovata	Accolent Dried Herbs, Queensland, Australia
P. coronopus	Aldinga Beach, South Australia, Australia
P. cunninghamii	St. George, Queensland, Australia
P. debillis	Charlwood, Queensland, Australia
P. lanceolata	Panorama, South Australia
P. major	Organics Australia, Australia
P. varia	Aranda Bushlan, Australian Capital Territory, Australia

## Sheet: ST2_qpcr_primers
Table S2. Primers used for qPCR transcript analysis. Po = Plantago ovata and Pc = Plantago cunninghamii.
	Control gene?	Name	Plant	Size (bp)	Fwd Primer	Rev Primer	Sequence	Acquisition Temp.
	Control gene	PoGAP	Po	100	TGCCTTGAGCAAGAACTTTGT	AACTGAGTGCATGTGGACGAT	GCCTTGAGCAAGAACTTTGTGAAGCTTGTGTCGTGGTACGACAACGAATGGGGTTACAGCTCCAGGGTTATTGATCTGATCGTCCACATGCACTCAGTTC	80
	Control gene	PoCyclophilin	Po	145	AAACGGCACCGGAGGCGAGTC	GGTAGCGGTGCAGATGAAGAA	AAACGGCACCGGAGGCGAGTCGATCTACGGAGCTAAGTTCGCTGACGAGAATTTCGTGAAGAAGCACACAGGACCTGGAATTCTCTCCATGGCTAACGCTGGACCCGGAACCAACGGATCGCAGTTCTTCATCTGCACCGCTACC	83
	Control gene	PoTubulin	Po	246	TGCCACAATCAAGACCAAGAG	TCCATACCCTCACCAACATAC	TGCCACAATCAAGACCAAGAGGACCATCCAGTTTGTTGACTGGTGCCCAACTGGTTTCAAGTGTGGTATCAACTATCAGCCACCAACTGTTGTCCCAGGTGGTGATCTTGCCAAGGTGCAGCGTGCTGTTTGCATGATCTCTAACTCAACCAGTGTTGCAGAGGTGTTCTCCAGGATTGATCACAAGTTTGATTTGATGTATGCTAAGCGTGCTTTCGTGCACTGGTATGTTGGTGAGGGTATGGA	82
	Control gene	PoActin	Po	217	TGGCATCATACCTTCTACAAT	ATCACCAGAGTCAAGAACAAT	TGGCATCATACCTTCTACAATGAGCTTCGTGTGGCTCCAGAAGAGCACCCGATCCTGTTGACTGAAGCTCCTCTCAACCCCAAGGCCAATCGTGAAAAAATGACCCTAAATCATGTTTGAGACATTCAACGCTCCTGCTATGTATGTCGCTATTCAGGCTGTTCTCTCCCTTTATGCCAGTGGTCGTACTACTGGTATTGTTCTTGACTCTGGTGAT	82
		PoCesA1	Po	101	CCTTATGAACAGTGGGGGAAT	TCATACACATCAAGGCCAACA	CCTTATGAACAGTGGGGGAATGTTGGCAGTGCAATGCTGTTGAACATTTATTTTTGTTGGTTCTTTTGTGCAGTTTGAAGTGTTGGCCTTGATGTGTATGA	77
		PoCesA3	Po	102	GGAAATCCTAGACGACCGAGT	ACAAAAGACACGACCGACAAC	GATAATCCTAGACGACCGAGTGCATCACATTTTCCAGTGTGACTTTGCCTATTTTTGTCCCTTCTATTGTGCAGATATCTAGTTGTCGGTCGTGTCTTTTGT	78
		PoCesA4	Po	107	GCAAACTGGTCCAATTCTCAA	TCAAACACAGACTTCGAGCAA	GCAAACTGGTCCAATTCTCAAGCCATGTGGTGTGGAGTGCTAATTCACCTGTGTTATCTCATTGAATTCGATCTCTTTTTTCATTTTTGCTCGAAGTCTGTGTTTGA	77
		PoCesA5	Po	270	CCTGCACCTGTATCCATTCAT	AATGACCCAGTTCCAACTTCC	CCTGCACCTGTATCCATTCATGAAAGGTTTGTTTGGAAAACAAGAGAGGGTTCCTACCGTCCTCATTATCTGGACAGTTTTGCTGACGTCCATATTGACCCTGGTATGGGTACGGGTGAACCCATTTGTGTCGAGAGACGGGCCTGTGTTGGAGATTTGTGGATTGGACTGTTCAGACTGAGGTTATGGAGATGGGCGGAAGATTGATTTTGATGGATGAGGTAGAATAAAAGCGGTGTATAGAGATATGGAAGTTGGAACTGGGTCATT	0
		PoCesA6	Po	202	TCGTCTTCTGCTTCCACTGAT	CCGTATCAACCCATTTGTGTC	TCGTCTTCTGCTTCCACTGATTCTGGTAAACTTCACCGGGAAATTTAACCATATTACAACATGCAGTTCCCAAGTGAACTTCTCTACATAATGGTAACATCTTCTTGAAACCGTCTAACTTTATCCTCTTTGTATCTAATTACAATCCAACCCACAAACCTCTAAGGGTATACCGTCTCTTGACACAAATGGGTTGATACGG	78
		PoCesA7	Po	228	CTTCTGGGTGATTGTGCACTT	TGCTTGTGATTGCAACTTCTG	CTTCTGGGTGATTGTGCACTTGTATCCGTTCCTTAAAGGTCTCATGGGTAGGCAAAATAGGACACCTACTATTGTTATTATATGGTCTATACTGCTAGCTTCCATATTCTCCTTGCTCTGGGTTAGAATTGATCCCTTCATACTAAAAACCAAGGGGCCTGATACCAAGCACTGTGGGATTAATTGCTGAAGATCCGGATTTTCTGCCAGAAGTTGCAATCACAAGCA	0
		PoCesA8	Po	141	CACAAGAGAGAAAACCGATGC	CTTGTTCGGGAAGGTGTTCTT	CACAAGAGAGAAAACCGATGCCAACAGAATAGACCACAGAATAACAATAGTTGGGGTCCGGTTCTGTCGTCCCATTAGACCTTGAGGAATGGATAAAGATGCAAAATGACCCAAAACGCGAAGAACACCTTCCCGAACAAG	80
		PoCesA9	Po	178	TTGCTGTGGGTTCGTATCAA	CAGCAATACCCTCGGTTTGT	TTGCTGTGGGTTCGTATCAACCCATTTGTGTCAAGAGATGGACTCGTGTTAGAAGTTTGCGGGTTAAACTGTGATTAGATAGAAAACAGGTAAAGAGATGGATTTCGATTTTCAGTCTATATATGTAGAATATTTGTTCAGAACTGCAGAGATGAAGAACAAACCGAGGGTATTGCTG	78
		PoGT61_1	Po	179	AAACTAATTGGGGGCAATGAC	AATGTACCTCCCGTTGGAAAC	AAACTAATTGGGGGCAATGACACACACAAAAATCTTATTCCCAAGTGTACTCAAAACCACAACGATCCGGCTATTCTTTACTCAATGTCCGGATATATTGTAAACTACTACCATATGTTCTCAGATTGTTCTATTTCCGCTATACACGGTTTCTTTTGGTTTCCAACGGGAGGTACATT	77
		PoGT61_1L	Po	245	AGAGAGTTCATTGAGCCAGCA	AAATCACTCCCATTCCGTTTT	AGAGAGTTCATTGAGCCAGCAGTATTCGACTGATGATCCAGTTCTTAGAGATCCAATGTCCATTCACAAAAAAGGATGGCAAATGATTTATTCTATTTATTTGGAGAATCAGAACGTCACGATTAATCTTGGAAGGTTCAAAGACATACTAGTTCAAGCCAAGAATCTTTTATATTAATAATTATGGAGTCTTCAAATGTTATTTAGAATAGTATTTATTCACCAAAACGGAATGGGAGTGATTT	78
		PoGT61_2	Po	146	CGTGCTTTCTTCTCGACTCAC	CCAACATGGTCTTTCTTCCAA	CGTGCTTTCTTCTCGACTCACATTGTACTCTATATACTTCATGTTCATATCTATCGCAGGTATCCGGTAGTAACTTGAAAACAAATCCGTTCCGATGGGTAAGATTTTTATAACAACTGCATCTTTTGGAAGAAAGACCATGTTGG	77
		PoGT61_4	Po	180	GTACTTAGGGATCCAGGGTCG	AGCCCAAAATGACATTACGCA	GTACTTAGGGATCCAGGGTCGATTCATAAAAAGGGATGGTATGCGATGAGTTCTGTGTATTTGGACAATCAAAACGTCACAGTTGATGTTGGAAAGCTCAGTGCCACTTTAGTGCAGGCCATGAAGCTTTTGGTTAGAAATTGATGATTAACTAGTACGTGCGTAATGTCATTTTGGGCT	80
		PoGT61_6	Po	261	GTTGATCTTGGGAGGTTCACA	AGGGTAGGAACCAATTTCACG	GTTGATCTTGGGAGGTTCACAGAAGTATTAGTTCAAGCCAAGAAGCTATTACAGAATTGATTAATACTCTCGTAAATTATATATATGGTTCAAAACACCATGCTTTTCGAAAATTATAGCTTTTCTTTTTATATTGGGCATAGAATGTTCGTATTACTTTTTTTCTAGCGATACAAGTACAACTTCACTTATTGGGATTTTCAAAGGAGAAATTGAACTTTTGGTCCCTTAACTCGACCCCGTGAAATTGGTTCCTACCCT	76
		PoGT61_7	Po	139	TGGCTTTCAGAATGGTTTCTC	GGGAAGTACCCAATGGACAGT	TGGCTTTCAGAATGGTTTCTCTAAATTTACTCACGTCAATGTTCAAATCTTGGTTGTCCAAGTATATAGACTTAAACTCTTCATATTCTTGAATTGCTCGAGGATTCGTAAACACTTCACTGTCCATTGGGTACTTCCC	76
		PoGT61_8	Po	153	GGGCAAACTGTATCCAAGTGA	TCCATGGCCTTAACTAACGTG	GGGCAAACTGTATCCAAGTGATCATCCGTTTCTTACACATCCAGAGACCTTTCACAAAGCCAAATGGGAACTGATTCTAAAACTTTATTTGGATAATCAGAATTTCACAATTGATATTGAAAGGTTTAAACACACGTTAGTTAAGGCCATGGA	77
		PoGT61_10	Po	104	TAGTCAAGGCCATGAATCTGC	AGTGGTAAGGGCTATGCCTGT	TAGTCAAGGCCATGAATCTGCTTGTACACCACTGATCAGTTGTTGGCATCAGGAAAAAACCATATATACGCAAATTATGTAAAACAGGCATAGCCCTTACCACT	72
		PoGT61_13	Po	123	ATCACACCGTTTGCCATTGAA	ATACTTCCTTGCCAGTGAGCT	ATCACACCGTTTGCCATTGAAGGAGTTTCAGAGGCTTACTTCGGTTTGCCTGCAAGGGATATGAAGTTGAGGTACATAGAGTATAACGCGACGGTGAATGAAAGCTCACTGGCAAGGAAGTAT	77
		PoGT61_17	Po	242	GGGGAACTTCTTTTGCCTTC	CATTTGCATTTCGTTTCCTG	GGGGGAACTTCTTTTGCCTTCTTAAGTAGTGTTTGAGATGAATCACGCATCCACGCTCAGGTGGAGTAGGGAGCAACGCACTTGCCGAGTCTAATAGTCCTTGTTTTGGATTGTTATTTTTATTTTTTTGACTTGTGAGAAAACTATCTATTTAAATATAAACAGTTGTGGTATTGTAATTTATATAGTCATATTATAGACTTTTCGTGACGTTTCAGAAACAGGAAACGAAATGCAAATGA	79
		PoGT61XYLT	Po	151	CCACTGCACAGGAAAACTAGC	TGGCAGGTAACTGTTCGAGAT	CCACTGCACAGGAAAACTAGCAAGTTAAGTGGAAGCTAGATTCTTTACATGTACCGGGTGAACATTTTATCAGTTATCTCTCCTTCCTTTCCTTATCATCTGTTAAGGTTAGAGAACCTTTGTTCCGTATATCTCGAACAGTTACCTGCCA	77
		PoIRX10_2	Po	195	CTCATGGTGACGGTGTTTTCT	TGTCTTCTCATAGCGATTTGG	CTCATGGTGACGGTGTTTTCTTGAAACCGGGGCGAGAAGATCATGAACTGGTCACTAGGTGACCTGCTAAATTGCTACTGACCTTTTATGAGATGTTATATAAGCTTAGAGTGCTCTGTACATGCGTCTATTATTATCTGAGAGTTCGATATATGGTTTACCTGTTCAATTATTCCAAATCGCTATGAGAAGACA	79
		PoIRX10_3	Po	275	TTCCAAATTAGCAGCCACATC	TTCCAAATTAGCAGCCACATC	TTCCAAATTAGCAGCCACATCCTTTAGGAATCCCATTATTTCGGTTCTGTTCTAAGCAACTAGACACAGCACTCTTGTGAGGCACACATTGCCATTTCTTCTGACCTTAAATTAAATGTTGAATGTTCAAATAGTTATTGATCTTCCATGAGATCAAACTATTTATGTGTACCGGCAAATCTGGAGAACCACCTTCTGCTCCACTGGTGATGATGCAAGTAATTGTTCAAACTATTTCTTCTCTGGATTGTTACACCAATTCCAGGAGTATGCCT	79
		PoIRX10_4	Po	160	TATTTCCCCGATTAGGTCTGG	AAAATTTGAACGGACCTGGAT	TATTTCCCCGATTAGGTCTGGGGCCTATCCATGATCAGACCTGATCCGGGTCGAATTCCGTCTTTAAATTCAACTGATCGAGTCCAAAATAGTCCAAAAATCCATCTTTATTTGTTAGGAGTCTTATGACCTGGAACGGATCCAGGTCCGTTCAAATTTT	79
		PoUXS	Po	182	TTCTCCTGGATTTCCGAGATT	TTGATGACGGTCGTGTTGTTA	TTCTCCTGGATTTCCGAGATTAAAAGGTCCAACATGCTCTCCTTCCATTAAGCGCATAAGTCCCTCAACCAAGTCAGAAACAAACTGAAAACTTCTTGTCTGCTTCCCATCACCATAAACAGTTAGTGGCTCCTTCCTCAATGCCTGTGCGACAAAGTTGCTAACAACACGACCGTCATCAA	80
		PoUAM	Po	214	CAGTTGACCCCTACTTCACCA	AACAATCCCTATCCCGTTCAC	CAGTTGACCCCTACTTCACCAAGCTTGCAGATGCCATGGTCACATGGATCGAAGCTTGGGATGAGCTGAACCCATCTGGAGATGCCTCTACCAAGGCAGTTGCCAATGGTGTTGTTGCTAAATAGATTCTGTTTTAGTTTCAATATATAGACCCAGTGAGTTGTTTATTGCTTGTCCTTATATTCTTTTTGCTGTGAACGGGATAGGGATTGTT	82
	Control gene	PcGAP	Pc	100	TGCTTTGAGCAAGAACTTTGT	AACCGAATGCATGTGGACGAT	AACCGAATGCATGTGGACGATCAGATCAATAACCCTGGAACTGTAACCCCATTCGTTGTCATACCACGAGACGAGTTTCACAAAGTTCTTGCTCAAAGCA	75
	Control gene	PcCyclophilin	Pc	145	AAACGGCACCGGCGGCGAATC	CTTCGCGGTGCAGATGAAGAA	AAACGGCACCGGCGGCGAATCGATCTACGGAGCGAAGTTCGCCGACGAGAATTTCGTGAAGAAGCACACCGGACCGGGGATCCTCTCGATGGCGAACGCTGGACCTGGAACGAACGGATCGCAGTTCTTCATCTGCACCGCGAAG	81
	Control gene	PcTubulin	Pc	246	TGCCACAATCAAGACCAAGAG	TCCATACCCTCACCAACGTAC	TGCCACAATCAAGACCAAGAGAACCATCCAGTTTGTCGACTGGTGTCCAACTGGTTTCAAGTGTGGTATCAACTACCAGCCACCAACTGTTGTTCCAGGTGGTGATCTTGCCAAGGTGCAGCGTGCTGTTTGCATGATCTCTAACTCCACCAGTGTTGCTGAGGTGTTTTCCAGAATTGACCACAAGTTTGACCTCATGTATGCCAAGCGTGCTTTCGTGCACTGGTACGTTGGTGAGGGTATGGA	80
	Control gene	PcActin	Pc	216	TGGCATCACACATTCTACAAT	ATCACCAGAGTCAAGCACTAT	TGGCATCACACATTCTACAATGAGCTCCGTGTTTCTCCTGACGAGCACCCTATTCTGCTCACCGAGGCACCTCTGAATCCTAAGGCTAACAGGGAGAAAATGACACAAATCATGTTTGAGACCTTCAATGCACCAGCCATGTATGTTGCAATCCAGGCTGTCCTTTCGCTGTATGCTAGTGGTCGTACAACTGGTATAGTGCTTGACTCTGGTGAT	80
		PcCesA1	Pc	104	CTTTTTGGCCATTTTGTTCATTGGGAAT	CTTCTTATACATTTAAAGACG	CTTTTTGGCCATTTTGTTCATTGGGAATGTTGGCCAGTGTAAGTAACCTGTGGAACCTTGTTGTTCATTTGTGCAGGTTTGAACGTCTTTAAATGTATAAGAAG	77
		PcCesA3	Pc	114	GGAAATCTGAGACGCAGTCGTGTTAAAAGT	GGCTAAATGACAAAGGCACCTTC	GGAAATCTGAGACGCAGTCGTGTTAAAAGTGCATCCCCACATTAAGTTGTGATTTTGCCTAATTTTGTTCCTTCTATTGTGCAGAGATCTAGAAGGTGCCTTTGTCATTTAGCC	78
		PcCesA6	Pc	204	ACGTATCAACCCATTCGTGTC	ACCACAATGCTTCCTCTGATTC	ACGTATCAACCCATTCGTGTCAAGAGATGGCATACCATTAGAGGTCTGTGGGTTGGATTGTACGTAATTAGATATAAAAGAGAGGATAAAGTTTAGGTGGTTTCAAGATGATACCATTATGTAGAGAACTTTGCTTGGGAAGTGCATGGTAATATGGATAAATTTCCGAGTGAAGTTTACCAGAATCAGAGGAAGCATTGTGGT	75
		PcCesA9	Pc	173	TTGTTGTGGGTTCGTATCAA	CAGTTATACCCTCAGTTTGT	TTGTTGTGGGTTCGTATCAACCCGTTTGTGTCAAGAGATGGGCTCGTGTTAGAAGTCTGTGGGTTGGATTGTGACTAAATAGTAAAGAGGTATAAAAGGTTGATCTTTTCAGTCTGTATGTAGAATCTTGGTGCAGAACTGCAGAAATCAAGAACAAACTGAGGGTATAACTG	78
		PcGT61_1	Pc	185	ATGGTGTTTCTCCCTGAGGAT	TTAGAACCGGATCATTGGTTG	ATGGTGTTTCTCCCTGAGGATGCCGTTTTGATTCAGATACTCCCATTTGGAGAGATTGACAACTTCGGTAGAATGTATTTTGGAGATCCTACTGTAGGGATGGGCTTACGGTACCTGGAATACAAAATCACAACAGAAGAGAGTTCATTGAGTCAGCATTATTCAACCAATGATCCGGTTCTAAA	76
		PcGT61_14	Pc	186	ACTACCATTCTTTCGCGGATT	AGTGCACTTGCTCAGTTTCGT	ACTACCATTCTTTCGCGGATTATCTATTTCCATTATATATCACTTCCTTTGGCTACCACCCAGAAGTACATTTGCTTATTACTGATTACCGGCCGGATATCCTTATATTGAAAATTCATGAAATTCTTCATCGGCTTACCCGATATCCAATACTAGATATTGACAACGAAACTGAGCAAGTGCACT	76
		PcGT61_15	Pc	205	ATTTGGTTAAAGGGTGGGATG	GAACACATTGCACACTTGGTG	ATTTGGTTAAAGGGTGGGATGTATTCTATTCAATTTACATGCATAATGTTAACTTCACTATTGATGTTGGAAGGTTCAAACCCATACTAGTTGAGGCTATGAACCTTCTAGGCAGACACTAGCTAGTTCATGCTTGATATAGTTGTATATTCTCTATGTACTTGATGCGGTTACTAATTTGCAGCACCAAGTGTGCAATGTGTTC	76
		PcGT61_16	Pc	179	AAGGGTGGGATGCACTATTTT	CCAACCCATATCCAACTGAAA	CCAACCCATATCCAACTGAAAAAATAAATAGTGTCACATTACATTAATGGCTCACAACAAGTAGGGATCTCAGTGTTGTAGAAGTTTCATAGCCTCAACTAGTGTACCTTTGAACCTTCCAATATCAATAGTGAAGTTAACATTATGCAAGTAAACTGAAAATAGTGCATCCCACCCTT	76
		PcGT61_17	Pc	239	TTTGCTAGGGGGATATCCAGT	GTGGATCCGTGACTCATCTCT	TTTGCTAGGGGGATATCCAGTTGGGAGCCAGATCTATACAAATCCTAGAGCAGTTCTTCACAGTAAGGGATATGCAAATTTTAAAAAGGTCTATATGGATGCACAAGATATGGATATTGATGTCACAAGGTTTAGGGAAATCCTATTTATTGCAGGAGAGCTTCTTTTACCTTGTTGATGTATGTAGTTTGATCCATGAAAATTTATAGTTAATTGTTAGAGATGAGTCACGGATCCAC	75
		PcGT61_2	Pc	251	AACCCTCGATCTGACCAAGTT	CATTTCCGAATGGAACTGAAA	AACCCTCGATCTGACCAAGTTTAAAGATATCCTCCTGAAAGCAAAGGAACTACTCCAACTGTAGTTTCTTGCTCTCTTCTGAAGTATCTCCATGACAATATGTATGTATTGTTTTATTGGATTGGATTGGATTGGATTGAACAAAAACTATGGAAGTTTTCTGCTTAACCTGATCCCTGCCGTTGGAAACTATAGACGGTGGAAGCAAATAATGGCGACGATTCTAAGGCTTTCAGTTCCATTCGGAAATG	75
		PcGT61_4	Pc	116	CAGGCCATGAAGCTTTTACAT	TGTGAGTAATTTACGGTTAAAGTTCG	CAGGCCATGAAGCTTTTACATGGAATTCATTAATTAATTAGTGATTTATATACTACAAATGTTCAAAAGTTTCATGAGAACACTTTTTTTCGAACTTTAACCGTAAATTACTCACA	72
		PcGT61_5	Pc	171	TTCATTCGGGCAGTTTACTTG	ACTGCGCTCAGTGCATATTTT	TTCATTCGGGCAGTTTACTTGTCGAATGTCAACTTCACCATTGATGTTAGAAGGTTTAAAAACACACTAGTTAGGGCCATGGAGCTACTACAACACTGAGATTATCATCCAGTGAACTTATGCTATGACACAAATATATACATTTACTATAAAATATGCACTGAGCGCAGT	76
		PcGT61_6	Pc	122	AAACATCACGGTTGATCTTGG	CAAGTCTTGACGATTCTTAGTGC	AAACATCACGGTTGATCTTGGAAGGTTCAAAAACATATTAGTTCAGGCCAAGAAGCTTTTGCAGGATTGATTAATGCATGTTTAGACTGATTACTAGTGGCACTAAGAATCGTCAAGACTTG	75
		PcGT61_8	Pc	209	TGAGCGGAAAAACTCAACAGT	ATTCCCATCAATGCATCACAT	TGAGCGGAAAAACTCAACAGTACTGGCCTCAGATAGTCCTCGTCTTATGATCATTTCAAGGAAGAAAACACGGATCATTCTAAACCAAGATGAAGTCTCCCAGGCGGCAAGAGAAGTAGGATTCCAGGTTGTATTAGCAGAGGCAGATGGATCCACAAACTTGTCGAAGTTTGCGCAAGCAGTAAACTTATGTGATGCATTGATGGGAA	78
		PcGT61_8L	Pc	231	TCAAGGAAGGGAAGACAGGTT	ATCTCCCGATGGGAGTAGTTG	TCAAGGAAGGGAAGACAGGTTTTAGTGAATAAAGATGAAATCGTTGGAGTAGCAAGAAAACTAGGATTCAAGGTGGTTTTAGCTGATGCAGGAATATCCACGGAAGTGTCAAGAGTTGCGCAACTAGTGAATTCATGTGACGCTATGATGGGACTCCACGGAGCAGAACTCACCAACATGTTGTTCCTCCCTGATAATGCGGTCTTGATCCAACTACTCCCATCGGGAGAT	80
		PcIRX10_2	Pc	290	TATTTTATGATTCTTGGAGTG	AAACAGCAATTTCCTCCCATT	ATTTTATGATTCTTGGAGTGACCCTGAGGGTGGCTATTATGCAAGAGGTGCAAGAGCAGCAGTGTGGGAGAACTTTCAGGGCAACCCATTATTCAACATTTCATTACAACGCTCTTCTACCTACCTGGAAGATATGCAGAAAACCATCTTTTGTTTATGCCTTCTTGGATGGGCCCCATGGAGCCCCAGATTGGTGGAAGCAATTCTATTCGGCTGCATTCCTGTTATAATAGCCGATGACATCATCTTACCATTTTCTGACATTATTCAATGGGAGGAAATTGCTGTTT	80
		PcIRX10_2L	Pc	249	GAGGCCTAATTTATGGTGGCG	TCGGAAAACGGTAAGATGATG	GAGGCCTAATTTATGGTGGCGATTACGCAAGAGGTGCAAGAGCAGCACTGTGGGAGAATTTTCAGGACAACCCATTATTCAACATTTCATTACAACGCTCTTCTACGTACCCGGAAGACATGCAGAAAACCATCTTTTGTTTATGCCTTCTTGGATGGGCTCCATGGAGCCCCAGATTGGTGGAAGCAATTCTATTCGGCTGCATTCCTGTTATAATAGCCGATGACATCATCTTACCGTTTTCCGTGA	80
		PcIRX10_3	Pc	154	CCTGTGGGTGATCTAAAACCA	CACTGTGAAATGCAGGAACAG	CCTGTGGGTGATCTAAAACCATGGTAGCCGGTTTGAGGGAAAAATTGCTGAAATATTTAATTTAGTTTAGGTTACTCTAGTTAGACAGAAATTTTCATTAACCAAGATGACACAGTTTATAGCAGCTAAGAATCTGTTCCTGCATTTCACAGTG	75
		PcIRX10_4	Pc	243	GCCGAAAGGTAAGGTGCTTAT	CAACAACAAAGGCTACGAGGA	GCCGAAAGGTAAGGTGCTTATTTGTTTATGCTCCAGAAACTGAACGCTGCTCCACTTTCCGTGGCATTATATGGGAACTTCAAAAAAGAGTGAGGCTATTTCACCAGTCTGCGGAGACATTCTGGTTGCATAATGGATCTGTTGTGAATAGAGATTTGGTAGAGTTCAGCAAATGGACACCTCCATTGCCTTTGCCTTAGCATGGTAGTCGGTGTGGATCCCTCCTCGTAGCCTTTGTTGTTG	79

## Sheet: ST3_norm_mono
Table S3. Monosaccharide analysis of extracted seed mucilage of Plantago species, values have been normalised to amount of seed mucilage that is extracted from 1g of mature whole seed. SD = standard deviation, n = 3 technical replicates.
		Man	SD (±)	Rib	SD (±)	Rha	SD (±)	GlcAc	SD (±)	GalAc	SD (±)	Glu	SD (±)	Gal	SD (±)	Xyl	SD (±)	Ara	SD (±)	Total detected (%)	Unaccounted (%)
	P. ovata	4.35	2.9	0	0	5.01	0.39	0.09	0.18	5.66	0.44	4.09	0.42	4.37	0.4	135.31	12.65	37.75	3.45	89.38	10.62
	P. coronopus	4.91	3.3	0.04	0.08	9.89	1.14	0.14	0.28	6.03	0.67	19.29	2.33	1.95	1.95	3446	3.39	19.32	1.96	50.99	49.01
	P. cunninghamii	3.36	2.24	0	0	11.73	0.21	0	0	5.01	0.15	5.63	0.14	0.05	0.05	121.44	2.52	35.62	0.65	84.28	15.72
	P. debilis	3.02	2.02	0	0	9.24	0.56	0	0	5.73	0.66	10.32	0.76	0.63	0.63	90.82	4.47	34.65	1.96	74.02	25.95
	P. lanceolata	3.73	1.86	0	0	5.75	0.49	0.97	0.65	6.15	0.54	20.4	1.39	0.74	0.74	85.04	4.49	10.33	0.47	65.32	34.68
	P. major	0.28	0.2	0.46	0.91	2.12	0.52	3.33	1.04	1.93	0.33	26.35	1.52	0.31	0.31	80.93	5.86	11.13	0.92	59.59	40.41
	P. varia	3.25	2.1	0	0	6	1.08	0.16	0.33	5.98	0.97	16.04	2.59	2.03	2.03	90.67	18.34	42.85	8.41	80.21	19.79

## Sheet: ST4_linkage
Table S4 Linkages derived from methylation linkage anlaysis of hot water extracted Plantagomucilage (Mol %)
Derivative Linkage	P. ovata	P. coronopus	P. cunninghamii	P. debilis	P. lanceolata	P. major	P. major
t-Rha (p)	0	2.2	1	0.5	0.2	0.1	0.2
1,2-Rha (p)	0	0.5	0.1	0.3	0.1	0	0
1,2,3,-Rha (p)	0	0	0.2	0	0	0	0
1,2,4-Rha (p)	0	0.1	0.1	0	0	0	0
t-Ara (f)	14.6	3.1	4.2	4.7	5.5	7	15.5
t-Ara (p)	0.1	0.3	0.5	0.4	0.2	0.2	0.4
1,2-Ara (f)	0.2	0.1	0	0	0.3	0.1	0.1
1,3-Ara (f)	5.7	8.2	2.1	3.3	1.7	9.5	3.5
1,5-Ara (f)	0.8	13.4	3.1	2	2.1	0.5	2.6
1,2-Ara (p)	0	0.2	0	0	0	0	0
1,3,5-Ara (f)	0.7	0.4	1.9	1.8	0.2	0.2	0.7
1,2,5-Ara (f)	0.1	0.7	0.6	0.1	0.1	0.3	1.3
t-Xyl (p)	21.1	12.2	22.9	24.4	25.7	13.4	29.2
1,3-Xyl (p)	13.5	1.7	13.8	3	13.6	25.1	2.4
1,2-Xyl (p)	0.7	1.9	0	0.2	0	0	0.3
1,4-Xyl (p)	1.6	0.8	17.3	4.3	11.8	9	6.1
1,2,4-Xyl (p)	21.7	12.4	8.5	18.8	6.1	10.6	26.6
1,3,4-Xyl (p)	10.3	6.2	11.1	4.6	15.1	13.6	4.1
1,2,3,4-Xyl (p)	7.4	1.5	12.2	1.2	8.6	0.5	1.5
t-Man (p)	0	0	0	0	0.1	0.2	0
1,4-Man (p)	0	0.6	0	0.1	0.1	0.2	0.1
1,4,6-Man (p)	0	0	0	0	0	0	0
t-Glc (p)	0	0.6	0	1.1	0.3	0.8	0
1,3-Glc (p)	0	5.2	0.1	21	0.1	0	1.7
1,4-Glc (p)	0.5	14.3	0.1	1.8	1.5	7.5	1.2
1,3,4-Glc (p)	0	0.6	0	0.2	0	0.1	0
1,2,3-Glc (p)	0	1.2	0	4.5	0	0	0.1
1,2,4-Glc (p)	0	0.4	0	0	0	0	0
1,3,6-Glc (p)	0	0.1	0	0.2	0	0	0
1,4,6-Glc (p)	0	0.8	0	0	0.1	0.3	0
1,2,3,4-Glc (p)	0	0.4	0.1	0.4	0.2	0	0
1,3,4,6-Glc (p)	0	0.2	0	0	0	0	0
1,2,4,6-Glc (p)	0	0.5	0	0	0	0	0
t-Gal (p)	0.3	6.8	0	0.3	1.9	0.1	0.2
1,3-Gal (p)	0.3	0.7	0	0	1.6	0.2	0.4
1,2-Gal (p)	0	0.1	0	0	0	0	0
1,4-Gal (p)	0	0.2	0	0	0.2	0	0
1,6-Gal (p)	0	0.1	0	0	0.3	0	0
1,3,4-Gal (p)	0.1	0.1	0	0	0.3	0	0
1,3,6-Gal (p)	0	0.7	0	0	0.5	0.3	0.5
1,3,4,6-Gal (p)	0.1	0.2	0	0	0.5	0	0
t-Gal A (p)	0.2	0	0	0.7	0.2	0	0.6
1,4-Gal A (p)	0	0.4	0.2	0.1	0.8	0.3	0.6
terminal	36.2	25.2	28.6	32.1	34.1	21.7	46.1
branch point	58.1	29.2	58	37.9	40.8	26.4	40.5
ratio	0.6	0.9	0.5	0.8	0.8	0.8	1.1
undermethylation	0	1.3	2.1	0	0.3	0.1	0
